# Supplementary material for: A pivotal role of vacuolar H+-ATPase in regulation of lipid production in Phaeodactylum tricornutum
Source: Sci Rep. 2016 Aug 8;6:31319. doi: 10.1038/srep31319 (PMC4976316; doi:10.1038/srep31319)
Supplement: Supplementary Information [file srep31319-s1.xls]

## Sheet: CK+A
GeneID	Gene_length	CK-Expression	CKL-A-Expression	CK-RPKM	CKL-A-RPKM	log2 Ratio(CKL-A/CK)	Up-Down-Regulation(CKL-A/CK)	P-value	FDR	Description	Pathway	GO Component	GO Function	GO Process
Phatr3_J14544	570	19	6	2.40053	0.879822	-1.44807	Down	0.0260722	0.047615	Predicted protein {ECO:0000313|EMBL:EEC46346.1} [Source:Uniprot/SPTREMBL;Acc:B7G5P0]	-	GO:0016020//membrane;GO:0016021//integral component of membrane;GO:0033177//proton-transporting two-sector ATPase complex, proton-transporting domain;GO:0033179//proton-transporting V-type ATPase, V0 domain	GO:0015078//hydrogen ion transmembrane transporter activity	GO:0006810//transport;GO:0006811//ion transport;GO:0015991//ATP hydrolysis coupled proton transport
Phatr3_Jdraft1806	1842	277	2332	10.8298	105.817	3.2885	Up	9.992e-15	1.01452e-13	Solute carrier protein 4 family {ECO:0000313|EMBL:BAM75352.1} [Source:Uniprot/SPTREMBL;Acc:L8B080]	-	GO:0016020//membrane;GO:0016021//integral component of membrane	GO:0005452//inorganic anion exchanger activity	GO:0006820//anion transport
Phatr3_EG02360	3693	4284	13652	83.5408	308.983	1.88698	Up	1.28035e-11	8.25734e-11	Predicted protein {ECO:0000313|EMBL:EEC42722.1} [Source:Uniprot/SPTREMBL;Acc:B7S436]	-	GO:0016020//membrane;GO:0016021//integral component of membrane	GO:0005452//inorganic anion exchanger activity	GO:0006820//anion transport
Phatr3_J42755	1215	633	2233	37.5194	153.614	2.0336	Up	0	0	Predicted protein {ECO:0000313|EMBL:EEC51166.1} [Source:Uniprot/SPTREMBL;Acc:B7FPF0]	-	GO:0016020//membrane	GO:0046873//metal ion transmembrane transporter activity	GO:0055085//transmembrane transport;GO:0030001//metal ion transport
Phatr3_Jdraft1621	1296	40	100	2.22271	6.44931	1.53682	Up	1.9095e-09	9.83458e-09	Predicted protein {ECO:0000313|EMBL:EEC42774.1} [Source:Uniprot/SPTREMBL;Acc:B7S3U9]	-	GO:0016020//membrane	GO:0046873//metal ion transmembrane transporter activity	GO:0055085//transmembrane transport;GO:0030001//metal ion transport
Phatr3_EG01952	1707	74	14	3.12195	0.685508	-2.1872	Down	2.29044e-09	1.17088e-08	Predicted protein {ECO:0000313|EMBL:EEC44952.1} [Source:Uniprot/SPTREMBL;Acc:B7G9G8]	-	GO:0016020//membrane	GO:0005216//ion channel activity;GO:0005247//voltage-gated chloride channel activity	GO:0055085//transmembrane transport;GO:0006821//chloride transport;GO:0034220//ion transmembrane transport;GO:0044070//regulation of anion transport
Phatr3_J38095	2334	135	57	4.16544	2.04123	-1.02903	Down	2.93676e-06	1.07499e-05	Predicted protein {ECO:0000313|EMBL:EEC46052.1} [Source:Uniprot/SPTREMBL;Acc:B7G4X6]	-	GO:0016020//membrane	GO:0005216//ion channel activity;GO:0005247//voltage-gated chloride channel activity	GO:0055085//transmembrane transport;GO:0006821//chloride transport;GO:0034220//ion transmembrane transport;GO:0044070//regulation of anion transport
Phatr3_J43878	1410	1365	562	69.7175	33.3147	-1.06536	Down	3.09624e-53	6.93406e-52	Cation channel protein {ECO:0000313|EMBL:ACI65787.1} [Source:Uniprot/SPTREMBL;Acc:B5Y4M3]	-	GO:0016020//membrane;GO:0016021//integral component of membrane	GO:0005216//ion channel activity;GO:0005244//voltage-gated ion channel activity	GO:0006810//transport;GO:0006811//ion transport;GO:0055085//transmembrane transport;GO:0034220//ion transmembrane transport;GO:0034765//regulation of ion transmembrane transport
Phatr3_J22353	1635	140	49	6.1665	2.50494	-1.29968	Down	9.8437e-09	4.74535e-08	Sodium/hydrogen exchanger {ECO:0000256|RuleBase:RU003722} [Source:Uniprot/SPTREMBL;Acc:B7G6P9]	-	GO:0016021//integral component of membrane	GO:0015297//antiporter activity;GO:0015299//solute:proton antiporter activity;GO:0015385//sodium:proton antiporter activity	GO:0006810//transport;GO:0006811//ion transport;GO:0055085//transmembrane transport;GO:0006814//sodium ion transport;GO:0006812//cation transport;GO:0006885//regulation of pH;GO:0035725//sodium ion transmembrane transport
Phatr3_J48886	2511	163	62	4.67487	2.06378	-1.17964	Down	9.5163e-09	4.59557e-08	Predicted protein {ECO:0000313|EMBL:EEC45213.1} [Source:Uniprot/SPTREMBL;Acc:B7G8Q6]	-	GO:0016021//integral component of membrane	GO:0015297//antiporter activity;GO:0015299//solute:proton antiporter activity	GO:0006810//transport;GO:0055085//transmembrane transport;GO:0006812//cation transport
Phatr3_J47026	807	80	15	7.13912	1.55359	-2.20014	Down	4.35886e-10	2.3763e-09	Predicted protein {ECO:0000313|EMBL:EEC47252.1} [Source:Uniprot/SPTREMBL;Acc:B7G273]	-	GO:0016021//integral component of membrane	GO:0008324//cation transmembrane transporter activity	GO:0055085//transmembrane transport;GO:0006812//cation transport
Phatr3_J47620	3363	126	38	2.69819	0.944441	-1.51446	Down	1.06589e-09	5.62943e-09	P2B, P type ATPase {ECO:0000313|EMBL:EEC46420.1} [Source:Uniprot/SPTREMBL;Acc:B7G4A9]	-	GO:0016020//membrane;GO:0016021//integral component of membrane	GO:0000166//nucleotide binding;GO:0005524//ATP binding;GO:0046872//metal ion binding;GO:0016787//hydrolase activity;GO:0019829//cation-transporting ATPase activity	GO:0008152//metabolic process;GO:0006812//cation transport
Phatr3_J39236	1062	0	63	0.001	4.95832	12.2756	Up	0	0	Predicted protein {ECO:0000313|EMBL:EEC45485.1} [Source:Uniprot/SPTREMBL;Acc:B7G7G0]	-	-	GO:0005516//calmodulin binding;GO:0004683//calmodulin-dependent protein kinase activity	GO:0006468//protein phosphorylation
Phatr3_J43621	339	0	12	0.001	2.95869	11.5307	Up	8.9436e-05	0.000267894	Predicted protein {ECO:0000313|EMBL:EEC50550.1} [Source:Uniprot/SPTREMBL;Acc:B7FSW5]	-	-	GO:0005509//calcium ion binding	-
Phatr3_J44177	1944	18	47	0.666814	2.02078	1.59956	Up	2.39166e-05	7.77378e-05	Predicted protein {ECO:0000313|EMBL:ACI65674.1} [Source:Uniprot/SPTREMBL;Acc:B5Y5L2]	-	-	GO:0005509//calcium ion binding;GO:0016787//hydrolase activity	GO:0009166//nucleotide catabolic process
Phatr3_J37918	735	118	241	11.5617	27.4061	1.24514	Up	0	0	Predicted protein {ECO:0000313|EMBL:EEC46441.1} [Source:Uniprot/SPTREMBL;Acc:B7G4E6]	-	-	GO:0005509//calcium ion binding	-
Phatr3_J35582	561	700	1261	89.8594	187.876	1.06404	Up	0	0	Predicted protein {ECO:0000313|EMBL:EEC48398.1} [Source:Uniprot/SPTREMBL;Acc:B7FYN9]	-	-	GO:0005509//calcium ion binding	-
Phatr3_Jdraft1570	1464	20639	7956	1015.26	454.226	-1.16036	Down	0	0	-	-	-	GO:0005509//calcium ion binding	-
Phatr3_J44896	4479	471	190	7.57301	3.54561	-1.09483	Down	3.11196e-20	4.04481e-19	Predicted protein {ECO:0000313|EMBL:EEC49722.1} [Source:Uniprot/SPTREMBL;Acc:B7FW17]	-	-	GO:0005509//calcium ion binding	-
Phatr3_J31322	1674	2363	969	101.657	48.3823	-1.07116	Down	1.2595e-91	3.3697e-90	Predicted protein {ECO:0000313|EMBL:EEC43009.1} [Source:Uniprot/SPTREMBL;Acc:B7GEH1]	-	GO:0016020//membrane;GO:0016021//integral component of membrane	GO:0005509//calcium ion binding	GO:0055085//transmembrane transport
Phatr3_J52346	4032	334	138	5.9656	2.86073	-1.06028	Down	4.12948e-14	4.01129e-13	-	-	GO:0016020//membrane	GO:0004571//mannosyl-oligosaccharide 1,2-alpha-mannosidase activity;GO:0005509//calcium ion binding	-
Phatr3_J31831	408	130	62	22.9462	12.7013	-0.853277	Down	8.72956e-05	0.000262197	Centrin-like protein {ECO:0000313|EMBL:EEC51671.1} [Source:Uniprot/SPTREMBL;Acc:B7FPG8]	-	-	GO:0005509//calcium ion binding	-
Phatr3_J9475	2148	189	50	6.33659	1.9456	-1.70349	Down	3.88146e-16	4.26379e-15	Predicted protein {ECO:0000313|EMBL:EEC51187.1} [Source:Uniprot/SPTREMBL;Acc:B7FPJ5]	-	-	GO:0005515//protein binding	-
Phatr3_J14899	912	153	51	12.0816	4.67405	-1.37007	Down	4.2988e-10	2.34705e-09	-	-	-	-	-
Phatr3_J1550	2538	111	40	3.14963	1.31731	-1.25759	Down	6.67246e-07	2.64207e-06	-	-	-	GO:0005515//protein binding	-
Phatr3_Jdraft79	1503	135	51	6.46849	2.83615	-1.1895	Down	1.49526e-07	6.39016e-07	Predicted protein {ECO:0000313|EMBL:EEC42623.1} [Source:Uniprot/SPTREMBL;Acc:B7S455]	-	-	GO:0005515//protein binding	-
Phatr3_J10271	435	98	38	16.2243	7.30151	-1.15189	Down	1.32917e-05	4.46957e-05	Predicted protein {ECO:0000313|EMBL:ACI65753.1} [Source:Uniprot/SPTREMBL;Acc:B5Y4F3]	ko04120//Ubiquitin mediated proteolysis	GO:0005680//anaphase-promoting complex	GO:0005515//protein binding;GO:0008270//zinc ion binding;GO:0046872//metal ion binding;GO:0004842//ubiquitin-protein ligase activity	-
Phatr3_J52139	618	20	0	2.33061	0.001	-11.1865	Down	4.29906e-06	1.54384e-05	-	-	-	-	-
Phatr3_J54066	684	308	130	32.4282	15.8857	-1.02952	Down	1.40575e-12	1.06385e-11	Predicted protein {ECO:0000313|EMBL:EEC51990.1} [Source:Uniprot/SPTREMBL;Acc:B7FR63]	-	GO:0016020//membrane;GO:0016021//integral component of membrane	-	GO:0006810//transport;GO:0016192//vesicle-mediated transport
Phatr3_J22909	1332	283	560	15.3007	35.14	1.19952	Up	0	0	Predicted protein {ECO:0000313|EMBL:EEC44893.1} [Source:Uniprot/SPTREMBL;Acc:B7G959]	-	-	GO:0003824//catalytic activity;GO:0030170//pyridoxal phosphate binding;GO:0010285//L,L-diaminopimelate aminotransferase activity	GO:0009058//biosynthetic process;GO:0009089//lysine biosynthetic process via diaminopimelate
Phatr3_J4025	1008	50	10	3.57222	0.829197	-2.10703	Down	1.78604e-06	6.72578e-06	Predicted protein {ECO:0000313|EMBL:EEC50602.1} [Source:Uniprot/SPTREMBL;Acc:B7FT68]	-	GO:0009507//chloroplast	GO:0070402//NADPH binding;GO:0008839//4-hydroxy-tetrahydrodipicolinate reductase	GO:0055114//oxidation-reduction process;GO:0009089//lysine biosynthetic process via diaminopimelate
Phatr3_J49112	1485	666	1333	32.298	75.0277	1.21598	Up	0	0	Predicted protein {ECO:0000313|EMBL:EEC44824.1} [Source:Uniprot/SPTREMBL;Acc:B7G9I8]	-	-	GO:0004411//homogentisate 1,2-dioxygenase activity	GO:0055114//oxidation-reduction process;GO:0006570//tyrosine metabolic process;GO:0006559//L-phenylalanine catabolic process
Phatr3_J15536	1203	583	1222	34.9005	84.9031	1.28257	Up	1.2812e-13	1.1643e-12	Predicted protein {ECO:0000313|EMBL:EEC44795.1} [Source:Uniprot/SPTREMBL;Acc:B7G9D1]	-	-	GO:0016810//hydrolase activity, acting on carbon-nitrogen (but not peptide) bonds	GO:0006807//nitrogen compound metabolic process
Phatr3_J46040	1080	2	17	0.133363	1.31566	3.30236	Up	0.000245198	0.00067863	-	-	-	-	-
Phatr3_J54015	1506	193	794	9.22913	44.067	2.25543	Up	1.66533e-14	1.66171e-13	Serine hydroxymethyltransferase {ECO:0000256|RuleBase:RU000585} [Source:Uniprot/SPTREMBL;Acc:B7FQ66]	ko01100//Metabolic pathways;ko01110//Biosynthesis of secondary metabolites;ko00260//Glycine, serine and threonine metabolism;ko00630//Glyoxylate and dicarboxylate metabolism;ko00670//One carbon pool by folate;ko00460//Cyanoamino acid metabolism	-	GO:0016740//transferase activity;GO:0003824//catalytic activity;GO:0030170//pyridoxal phosphate binding;GO:0008168//methyltransferase activity;GO:0004372//glycine hydroxymethyltransferase activity	GO:0032259//methylation;GO:0006544//glycine metabolic process;GO:0006563//L-serine metabolic process;GO:0006730//one-carbon metabolic process;GO:0035999//tetrahydrofolate interconversion
Phatr3_J41063	849	0	8	0.001	0.787591	9.6213	Up	0.00194906	0.00454933	Predicted protein {ECO:0000313|EMBL:EEC43448.1} [Source:Uniprot/SPTREMBL;Acc:B7GD69]	-	-	GO:0003824//catalytic activity	GO:0008152//metabolic process
Phatr3_J36398	1161	87	177	5.39654	12.7426	1.23956	Up	1.13818e-11	7.38808e-11	Predicted protein {ECO:0000313|EMBL:EEC47461.1} [Source:Uniprot/SPTREMBL;Acc:B7G186]	-	-	GO:0004668//protein-arginine deiminase activity	GO:0009446//putrescine biosynthetic process
Phatr3_J23913	1191	265	125	16.0237	8.77236	-0.869169	Down	1.16616e-08	5.5777e-08	Acetyl-coa c-acetyltransferase {ECO:0000313|EMBL:EEC43360.1} [Source:Uniprot/SPTREMBL;Acc:B7GDK2]	-	-	GO:0016740//transferase activity;GO:0003824//catalytic activity;GO:0016747//transferase activity, transferring acyl groups other than amino-acyl groups	GO:0008152//metabolic process
Phatr3_EG02286	3432	787	297	16.5141	7.23315	-1.19101	Down	3.24e-37	6.15e-36	Predicted protein {ECO:0000313|EMBL:EEC47444.1} [Source:Uniprot/SPTREMBL;Acc:B7G155]	-	-	GO:0008942//nitrite reductase [NAD(P)H] activity;GO:0020037//heme binding;GO:0016491//oxidoreductase activity;GO:0051536//iron-sulfur cluster binding;GO:0050661//NADP binding;GO:0050660//flavin adenine dinucleotide binding;GO:0051537//2 iron, 2 sulfur cluster binding	GO:0055114//oxidation-reduction process;GO:0042128//nitrate assimilation
Phatr3_J26029	1437	233	96	11.6769	5.58384	-1.06433	Down	2.52e-10	1.41e-09	Predicted protein {ECO:0000313|EMBL:EEC50152.1} [Source:Uniprot/SPTREMBL;Acc:B7FTV6]	-	GO:0016021//integral component of membrane	GO:0015112//nitrate transmembrane transporter activity;GO:0015113//nitrite transmembrane transporter activity	GO:0055085//transmembrane transport;GO:0015707//nitrite transport;GO:0015706//nitrate transport
Phatr3_J51516	1308	303	537	16.6826	34.3151	1.0405	Up	2.29e-13	1.99e-12	Predicted protein {ECO:0000313|EMBL:EEC50790.1} [Source:Uniprot/SPTREMBL;Acc:B7FSF9]	-	GO:0016020//membrane;GO:0016021//integral component of membrane	GO:0008519//ammonium transmembrane transporter activity	GO:0015696//ammonium transport;GO:0072488//ammonium transmembrane transport
Phatr3_J42282	1299	13	70	0.720713	4.50409	2.64374	Up	6.53994e-07	2.59334e-06	Predicted protein {ECO:0000313|EMBL:EEC44553.1} [Source:Uniprot/SPTREMBL;Acc:B7GA44]	-	-	GO:0004781//sulfate adenylyltransferase (ATP) activity	GO:0000103//sulfate assimilation
Phatr3_J8167	393	6	31	1.09948	6.59307	2.58413	Up	2.7747e-05	8.94739e-05	Thioredoxin m {ECO:0000313|EMBL:EEC51575.1} [Source:Uniprot/SPTREMBL;Acc:B7FNW9]	-	-	GO:0015035//protein disulfide oxidoreductase activity	GO:0055114//oxidation-reduction process;GO:0045454//cell redox homeostasis;GO:0006662//glycerol ether metabolic process
Phatr3_Jdraft1387	1029	181	924	12.6675	75.0542	2.5668	Up	6.59472e-14	6.21917e-13	Predicted protein {ECO:0000313|EMBL:EEC42634.1} [Source:Uniprot/SPTREMBL;Acc:B7S474]	-	GO:0016021//integral component of membrane	GO:0008146//sulfotransferase activity	GO:0008152//metabolic process
Phatr3_J39288	1119	0	1	0.001	0.0746944	6.22293	Up	0.428424	0.51917	-	-	GO:0016021//integral component of membrane	GO:0008146//sulfotransferase activity	-
Phatr3_EG02598	1095	2	26	0.131536	1.98462	3.91533	Up	0.000131443	0.000382974	Rad51 DNA recombination/repair protein {ECO:0000313|EMBL:EEC50610.1} [Source:Uniprot/SPTREMBL;Acc:B7FT85]	-	-	GO:0005524//ATP binding;GO:0003677//DNA binding;GO:0008094//DNA-dependent ATPase activity	GO:0006200//ATP catabolic process;GO:0006259//DNA metabolic process
Phatr3_J25308	1845	3	52	0.117099	2.35573	4.33037	Up	9.04712e-05	0.000270773	Triosephosphate isomerase/glyceraldehyde-3-phosphate dehydrogenase {ECO:0000313|EMBL:EEC50801.1} [Source:Uniprot/SPTREMBL;Acc:B7FSI3]	-	-	GO:0016853//isomerase activity;GO:0016491//oxidoreductase activity;GO:0003824//catalytic activity;GO:0051287//NAD binding;GO:0016620//oxidoreductase activity, acting on the aldehyde or oxo group of donors, NAD or NADP as acceptor;GO:0050661//NADP binding;GO:0004807//triose-phosphate isomerase activity	GO:0055114//oxidation-reduction process;GO:0006096//glycolytic process;GO:0008152//metabolic process;GO:0006006//glucose metabolic process
Phatr3_J22122	1140	89	324	5.62229	23.7552	2.07901	Up	0	0	Glyceraldehyde-3-phosphate dehydrogenase {ECO:0000256|RuleBase:RU361160} [Source:Uniprot/SPTREMBL;Acc:B7G5Q1]	-	-	GO:0016491//oxidoreductase activity;GO:0051287//NAD binding;GO:0004365//glyceraldehyde-3-phosphate dehydrogenase (NAD+) (phosphorylating) activity;GO:0016620//oxidoreductase activity, acting on the aldehyde or oxo group of donors, NAD or NADP as acceptor;GO:0050661//NADP binding	GO:0055114//oxidation-reduction process;GO:0006096//glycolytic process;GO:0006006//glucose metabolic process
Phatr3_J48983	1215	13	37	0.770541	2.54533	1.72391	Up	7.9564e-05	0.000240287	Phosphoglycerate kinase {ECO:0000256|RuleBase:RU000532} [Source:Uniprot/SPTREMBL;Acc:B7G938]	ko01100//Metabolic pathways;ko01110//Biosynthesis of secondary metabolites;ko00010//Glycolysis / Gluconeogenesis;ko00710//Carbon fixation in photosynthetic organisms	-	GO:0016740//transferase activity;GO:0005524//ATP binding;GO:0016301//kinase activity;GO:0004618//phosphoglycerate kinase activity	GO:0006096//glycolytic process;GO:0016310//phosphorylation
Phatr3_J39942	906	91	186	7.23339	17.1594	1.24626	Up	2.6552e-12	1.92844e-11	Predicted protein {ECO:0000313|EMBL:EEC44661.1} [Source:Uniprot/SPTREMBL;Acc:B7GA17]	-	-	GO:0016853//isomerase activity;GO:0003824//catalytic activity;GO:0030246//carbohydrate binding	GO:0005975//carbohydrate metabolic process
Phatr3_J41063	849	0	8	0.001	0.787591	9.6213	Up	0.00194906	0.00454933	Predicted protein {ECO:0000313|EMBL:EEC43448.1} [Source:Uniprot/SPTREMBL;Acc:B7GD69]	-	-	GO:0003824//catalytic activity	GO:0008152//metabolic process
Phatr3_J20779	801	26	108	2.33759	11.2696	2.26934	Up	4.25552e-10	2.32804e-09	Aldolase fructose-6-phosphate-aldolase {ECO:0000313|EMBL:EEC47435.1} [Source:Uniprot/SPTREMBL;Acc:B7G137]	ko01100//Metabolic pathways;ko01110//Biosynthesis of secondary metabolites;ko00030//Pentose phosphate pathway	-	GO:0003824//catalytic activity	GO:0005975//carbohydrate metabolic process
Phatr3_J11318	1719	5	30	0.20947	1.45869	2.79986	Up	4.0892e-05	0.000128692	Predicted protein {ECO:0000313|EMBL:EEC49785.1} [Source:Uniprot/SPTREMBL;Acc:B7FV66]	-	-	GO:0016491//oxidoreductase activity;GO:0051287//NAD binding;GO:0050662//coenzyme binding;GO:0016616//oxidoreductase activity, acting on the CH-OH group of donors, NAD or NADP as acceptor;GO:0004616//phosphogluconate dehydrogenase (decarboxylating) activity	GO:0055114//oxidation-reduction process;GO:0006098//pentose-phosphate shunt
Phatr3_J55209	6993	534	1059	5.49928	12.6576	1.20269	Up	0	0	-	-	-	GO:0003989//acetyl-CoA carboxylase activity;GO:0005524//ATP binding;GO:0046872//metal ion binding;GO:0003824//catalytic activity;GO:0016874//ligase activity;GO:0004075//biotin carboxylase activity	GO:0006633//fatty acid biosynthetic process;GO:0008152//metabolic process
Phatr3_J54015	1506	193	794	9.22913	44.067	2.25543	Up	1.66533e-14	1.66171e-13	Serine hydroxymethyltransferase {ECO:0000256|RuleBase:RU000585} [Source:Uniprot/SPTREMBL;Acc:B7FQ66]	ko01100//Metabolic pathways;ko01110//Biosynthesis of secondary metabolites;ko00260//Glycine, serine and threonine metabolism;ko00630//Glyoxylate and dicarboxylate metabolism;ko00670//One carbon pool by folate;ko00460//Cyanoamino acid metabolism	-	GO:0016740//transferase activity;GO:0003824//catalytic activity;GO:0030170//pyridoxal phosphate binding;GO:0008168//methyltransferase activity;GO:0004372//glycine hydroxymethyltransferase activity	GO:0032259//methylation;GO:0006544//glycine metabolic process;GO:0006563//L-serine metabolic process;GO:0006730//one-carbon metabolic process;GO:0035999//tetrahydrofolate interconversion
Phatr3_J23913	1191	265	125	16.0237	8.77236	-0.869169	Down	1.16616e-08	5.5777e-08	Acetyl-coa c-acetyltransferase {ECO:0000313|EMBL:EEC43360.1} [Source:Uniprot/SPTREMBL;Acc:B7GDK2]	-	-	GO:0016740//transferase activity;GO:0003824//catalytic activity;GO:0016747//transferase activity, transferring acyl groups other than amino-acyl groups	GO:0008152//metabolic process
Phatr3_J9427	513	30	5	4.21146	0.81465	-2.37007	Down	8.32892e-05	0.000250574	Udp-n-acetylglucosamine transferase subunit alg13 {ECO:0000313|EMBL:EEC51641.1} [Source:Uniprot/SPTREMBL;Acc:B7FP96]	-	-	GO:0016740//transferase activity;GO:0030246//carbohydrate binding;GO:0016758//transferase activity, transferring hexosyl groups	GO:0005975//carbohydrate metabolic process;GO:0030259//lipid glycosylation
Phatr3_J44040	2439	369	176	10.8954	6.03141	-0.85315	Down	3.33776e-11	2.03335e-10	UDP-N-acetylglucosamine--peptide N-acetylglucosaminyltransferase {ECO:0000313|EMBL:ACI65596.1} [Source:Uniprot/SPTREMBL;Acc:B5Y558]	-	-	GO:0016740//transferase activity;GO:0016757//transferase activity, transferring glycosyl groups	GO:0008152//metabolic process
Phatr3_J51811	1098	184	609	12.0682	46.3589	1.94163	Up	2.38254e-13	2.06938e-12	Hydroxymethylbilane synthase {ECO:0000313|EMBL:EEC49282.1} [Source:Uniprot/SPTREMBL;Acc:B7FWY2]	-	-	GO:0004418//hydroxymethylbilane synthase activity	GO:0018160//peptidyl-pyrromethane cofactor linkage;GO:0033014//tetrapyrrole biosynthetic process
Phatr3_J10640	1098	3487	11248	228.706	856.231	1.90451	Up	0	0	Coproporphyrinogen oxidase. coproporphyrinogen III oxidase. coproporphyrinogenase {ECO:0000313|EMBL:ACI65980.1} [Source:Uniprot/SPTREMBL;Acc:B5Y5R4]	-	-	GO:0004109//coproporphyrinogen oxidase activity	GO:0055114//oxidation-reduction process;GO:0006779//porphyrin-containing compound biosynthetic process
Phatr3_J15068	1194	150	444	9.04722	31.0811	1.78049	Up	0	0	Coproporphyrinogen III oxidase {ECO:0000313|EMBL:EEC45610.1} [Source:Uniprot/SPTREMBL;Acc:B7G7A5]	-	-	GO:0004109//coproporphyrinogen oxidase activity	GO:0055114//oxidation-reduction process;GO:0006779//porphyrin-containing compound biosynthetic process
Phatr3_J19188	1230	75	198	4.39121	13.4548	1.61543	Up	0	0	Uroporphyrinogen decarboxylase {ECO:0000256|RuleBase:RU000554} [Source:Uniprot/SPTREMBL;Acc:B7FUT6]	-	-	GO:0016829//lyase activity;GO:0016831//carboxy-lyase activity;GO:0004853//uroporphyrinogen decarboxylase activity	GO:0006779//porphyrin-containing compound biosynthetic process;GO:0006782//protoporphyrinogen IX biosynthetic process
Phatr3_J16140	1500	44	112	2.11247	6.24087	1.56282	Up	1.22339e-10	7.06164e-10	Uroporphyrinogen decarboxylase {ECO:0000313|EMBL:EEC44068.1} [Source:Uniprot/SPTREMBL;Acc:B7GB77]	-	-	GO:0004853//uroporphyrinogen decarboxylase activity	GO:0006779//porphyrin-containing compound biosynthetic process
Phatr3_J13265	4338	657	1669	10.907	32.1577	1.55991	Up	0	0	Protoporphyrin IX magnesium chelatase, subunit H {ECO:0000313|EMBL:ACI65303.1} [Source:Uniprot/SPTREMBL;Acc:B5Y3F4]	ko01100//Metabolic pathways;ko01110//Biosynthesis of secondary metabolites;ko00860//Porphyrin and chlorophyll metabolism	-	GO:0016851//magnesium chelatase activity	GO:0015995//chlorophyll biosynthetic process;GO:0009058//biosynthetic process
Phatr3_J31109	1602	700	1627	31.4676	84.8874	1.43168	Up	0	0	Protoporphyrinogen oxidase {ECO:0000313|EMBL:EEC43143.1} [Source:Uniprot/SPTREMBL;Acc:B7GDU9]	ko01100//Metabolic pathways;ko01110//Biosynthesis of secondary metabolites;ko00860//Porphyrin and chlorophyll metabolism	-	GO:0016491//oxidoreductase activity;GO:0004729//oxygen-dependent protoporphyrinogen oxidase activity	GO:0055114//oxidation-reduction process;GO:0006779//porphyrin-containing compound biosynthetic process
Phatr3_J44610	906	525	1044	41.7311	96.3142	1.20663	Up	1.86073e-13	1.64342e-12	Uroporphyrinogen-iii synthase {ECO:0000313|EMBL:EEC50017.1} [Source:Uniprot/SPTREMBL;Acc:B7FUN6]	-	-	GO:0004852//uroporphyrinogen-III synthase activity	GO:0033014//tetrapyrrole biosynthetic process
Phatr3_Jdraft371	951	23	74	1.74171	6.50383	1.90079	Up	4.34896e-09	2.16679e-08	Predicted protein {ECO:0000313|EMBL:EEC42838.1} [Source:Uniprot/SPTREMBL;Acc:B7S3P3]	-	-	GO:0003824//catalytic activity	GO:0008152//metabolic process
Phatr3_J20470	1077	42	73	2.80842	5.66533	1.0124	Up	0.000220998	0.000617088	Tocopherol o-methyltransferase {ECO:0000313|EMBL:EEC48014.1} [Source:Uniprot/SPTREMBL;Acc:B7G027]	ko01100//Metabolic pathways;ko01110//Biosynthesis of secondary metabolites;ko00130//Ubiquinone and other terpenoid-quinone biosynthesis	-	GO:0016740//transferase activity;GO:0008168//methyltransferase activity	GO:0008152//metabolic process;GO:0032259//methylation
Phatr3_J23717	1023	22	87	1.54873	7.10824	2.19841	Up	4.2019e-09	2.09542e-08	Ferredoxin--NADP reductase {ECO:0000256|RuleBase:RU004465} [Source:Uniprot/SPTREMBL;Acc:B7GCT8]	-	-	GO:0004324//ferredoxin-NADP+ reductase activity;GO:0016491//oxidoreductase activity	GO:0055114//oxidation-reduction process
Phatr3_J48983	1215	13	37	0.770541	2.54533	1.72391	Up	7.9564e-05	0.000240287	Phosphoglycerate kinase {ECO:0000256|RuleBase:RU000532} [Source:Uniprot/SPTREMBL;Acc:B7G938]	ko01100//Metabolic pathways;ko01110//Biosynthesis of secondary metabolites;ko00010//Glycolysis / Gluconeogenesis;ko00710//Carbon fixation in photosynthetic organisms	-	GO:0016740//transferase activity;GO:0005524//ATP binding;GO:0016301//kinase activity;GO:0004618//phosphoglycerate kinase activity	GO:0006096//glycolytic process;GO:0016310//phosphorylation
Phatr3_J8663	897	341	206	25.2969	16.6741	-0.601351	Down	1.74187e-06	5.90296e-06	Predicted protein {ECO:0000313|EMBL:EEC51607.1} [Source:Uniprot/SPTREMBL;Acc:B7FP30]	-	GO:0016020//membrane;GO:0016021//integral component of membrane	GO:0016740//transferase activity;GO:0016780//phosphotransferase activity, for other substituted phosphate groups;GO:0008444//CDP-diacylglycerol-glycerol-3-phosphate 3-phosphatidyltransferase activity	GO:0008654//phospholipid biosynthetic process
Phatr3_J11916	1038	97	52	6.21842	3.63725	-0.773697	Down	0.00152113	0.00337562	Predicted protein {ECO:0000313|EMBL:EEC48861.1} [Source:Uniprot/SPTREMBL;Acc:B7FY54]	ko00564//Glycerophospholipid metabolism;ko00561//Glycerolipid metabolism	GO:0016020//membrane	GO:0016746//transferase activity, transferring acyl groups;GO:0003841//1-acylglycerol-3-phosphate O-acyltransferase activity	GO:0008152//metabolic process;GO:0008654//phospholipid biosynthetic process
Phatr3_J6934	3434	229	151	4.43752	3.1926	-0.475023	Down	0.00156847	0.00347228	Predicted protein {ECO:0000313|EMBL:EEC51173.1} [Source:Uniprot/SPTREMBL;Acc:B7FPG5]	-	-	GO:0004512//inositol-3-phosphate synthase activity	GO:0008654//phospholipid biosynthetic process;GO:0006021//inositol biosynthetic process
Phatr3_J9619	1857	2475	2936	88.6888	114.792	0.372199	Up	0	0	-	-	-	GO:0030246//carbohydrate binding;GO:0016758//transferase activity, transferring hexosyl groups	GO:0005975//carbohydrate metabolic process;GO:0009247//glycolipid biosynthetic process;GO:0030259//lipid glycosylation
Phatr3_J1174	2664	1061	467	26.5025	12.7277	-1.05815	Down	8.53074e-43	1.76169e-41	Predicted protein {ECO:0000313|EMBL:EEC45553.1} [Source:Uniprot/SPTREMBL;Acc:B7G6Z8]	-	-	GO:0016758//transferase activity, transferring hexosyl groups	GO:0008152//metabolic process;GO:0005975//carbohydrate metabolic process;GO:0030259//lipid glycosylation
Phatr3_J15692	792	677	479	56.8812	43.9115	-0.373354	Down	1.32031e-05	4.02121e-05	Predicted protein {ECO:0000313|EMBL:EEC44810.1} [Source:Uniprot/SPTREMBL;Acc:B7G9G0]	-	GO:0035339//SPOTS complex;GO:0016021//integral component of membrane;GO:0005789//endoplasmic reticulum membrane	-	GO:0090156//cellular sphingolipid homeostasis;GO:0090155//negative regulation of sphingolipid biosynthetic process;GO:0006986//response to unfolded protein
Phatr3_J16376	756	42	20	3.69686	1.92077	-0.944613	Down	0.0141238	0.0258928	Elongation of fatty acids protein {ECO:0000256|RuleBase:RU361115} [Source:Uniprot/SPTREMBL;Acc:B7GC51]	-	GO:0016020//membrane;GO:0016021//integral component of membrane	GO:0016740//transferase activity	GO:0006629//lipid metabolic process;GO:0006633//fatty acid biosynthetic process;GO:0006631//fatty acid metabolic process
Phatr3_J46830	3722	1517	1955	27.1216	38.1363	0.491723	Up	7.48202e-12	4.42054e-11	Delta 5 fatty acid desaturase {ECO:0000313|EMBL:ACI65202.1} [Source:Uniprot/SPTREMBL;Acc:B5Y3W9]	-	-	GO:0005506//iron ion binding;GO:0016717//oxidoreductase activity, acting on paired donors, with oxidation of a pair of donors resulting in the reduction of molecular oxygen to two molecules of water;GO:0020037//heme binding	GO:0006629//lipid metabolic process;GO:0006633//fatty acid biosynthetic process;GO:0055114//oxidation-reduction process
Phatr3_J29488	1434	1	18	0.0464041	0.911362	4.2957	Up	0.000585828	0.00139753	Delta 6 fatty acid desaturase {ECO:0000313|EMBL:EEC45637.1} [Source:Uniprot/SPTREMBL;Acc:B7G6R1]	-	-	GO:0005506//iron ion binding;GO:0016717//oxidoreductase activity, acting on paired donors, with oxidation of a pair of donors resulting in the reduction of molecular oxygen to two molecules of water;GO:0020037//heme binding	GO:0006629//lipid metabolic process;GO:0006633//fatty acid biosynthetic process;GO:0055114//oxidation-reduction process
Phatr3_J28797	1002	1112	1330	73.8486	96.3722	0.384045	Up	5.49842e-11	2.92655e-10	Desaturase delta 9 desaturase {ECO:0000313|EMBL:EEC47008.1} [Source:Uniprot/SPTREMBL;Acc:B7G3I3]	ko01040//Biosynthesis of unsaturated fatty acids;ko03320//PPAR signaling pathway	GO:0016021//integral component of membrane	GO:0016717//oxidoreductase activity, acting on paired donors, with oxidation of a pair of donors resulting in the reduction of molecular oxygen to two molecules of water;GO:0016491//oxidoreductase activity	GO:0006629//lipid metabolic process;GO:0006633//fatty acid biosynthetic process;GO:0055114//oxidation-reduction process
Phatr3_J29633	3183	298	336	6.22996	7.66426	0.298925	Up	0.00913782	0.0174739	-	-	-	-	GO:0008610//lipid biosynthetic process
Phatr3_J48517	3005	2564	2889	56.7778	69.8025	0.29795	Up	0	0	Predicted protein {ECO:0000313|EMBL:EEC45246.1} [Source:Uniprot/SPTREMBL;Acc:B7G7J1]	-	-	-	GO:0008610//lipid biosynthetic process
Phatr3_EG02397	6873	1994	2059	19.3056	21.7509	0.172054	Up	0.000146951	0.000385024	Predicted protein {ECO:0000313|EMBL:ACI65682.1} [Source:Uniprot/SPTREMBL;Acc:B5Y5M6]	-	-	GO:0016491//oxidoreductase activity;GO:0003824//catalytic activity;GO:0016746//transferase activity, transferring acyl groups;GO:0050660//flavin adenine dinucleotide binding;GO:0030170//pyridoxal phosphate binding;GO:0008762//UDP-N-acetylmuramate dehydrogenase activity;GO:0016614//oxidoreductase activity, acting on CH-OH group of donors;GO:0000062//fatty-acyl-CoA binding;GO:0080019//fatty-acyl-Co…	GO:0055114//oxidation-reduction process;GO:0008152//metabolic process;GO:0008610//lipid biosynthetic process
Phatr3_J49771	4424	587	651	8.82934	10.684	0.275073	Up	0.000799778	0.00185838	Phosphoinositide phospholipase C {ECO:0000256|RuleBase:RU361133} [Source:Uniprot/SPTREMBL;Acc:B7GBU7]	-	-	GO:0005515//protein binding;GO:0004871//signal transducer activity;GO:0016787//hydrolase activity;GO:0008081//phosphoric diester hydrolase activity;GO:0004435//phosphatidylinositol phospholipase C activity	GO:0007165//signal transduction;GO:0006629//lipid metabolic process;GO:0035556//intracellular signal transduction;GO:0016042//lipid catabolic process
Phatr3_J42779	1542	629	719	27.1439	33.8542	0.318708	Up	5.0777e-05	0.000142541	Predicted protein {ECO:0000313|EMBL:EEC51184.1} [Source:Uniprot/SPTREMBL;Acc:B7FPI6]	-	GO:0005737//cytoplasm	GO:0017089//glycolipid transporter activity;GO:0051861//glycolipid binding	GO:0046836//glycolipid transport
Phatr3_J43088	3837	502	313	8.70597	5.92271	-0.555749	Down	6.4045e-08	2.53577e-07	Predicted protein {ECO:0000313|EMBL:EEC51351.1} [Source:Uniprot/SPTREMBL;Acc:B7FQK7]	-	GO:0070772//PAS complex	GO:0005488//binding	GO:0043550//regulation of lipid kinase activity
Phatr3_J54536	2580	7070	5151	182.35	144.957	-0.331082	Down	2.44778e-36	4.6373e-35	Predicted protein {ECO:0000313|EMBL:EEC48077.1} [Source:Uniprot/SPTREMBL;Acc:B7G0E9]	ko04142//Lysosome;ko00600//Sphingolipid metabolism;ko00511//Other glycan degradation	-	GO:0004348//glucosylceramidase activity	GO:0006665//sphingolipid metabolic process;GO:0005975//carbohydrate metabolic process
Phatr3_J46275	1284	383	855	19.849	48.3469	1.28436	Up	3.55272e-13	2.5966e-12	Predicted protein {ECO:0000313|EMBL:EEC47922.1} [Source:Uniprot/SPTREMBL;Acc:B7G0P0]	-	-	-	GO:0006629//lipid metabolic process
Phatr3_J44028	1731	5272	8310	202.667	348.555	0.782274	Up	2.81426e-11	1.54112e-10	Predicted protein {ECO:0000313|EMBL:ACI65876.1} [Source:Uniprot/SPTREMBL;Acc:B5Y545]	-	-	GO:0016787//hydrolase activity	GO:0006629//lipid metabolic process
Phatr3_J55137	1862	162	235	5.7895	9.16338	0.662443	Up	5.7079e-06	1.82318e-05	Acyl desaturase {ECO:0000313|EMBL:EEC43600.1} [Source:Uniprot/SPTREMBL;Acc:B7GCV0]	-	-	-	GO:0006629//lipid metabolic process
Phatr3_J47614	2277	141	54	4.12061	1.72186	-1.25889	Down	1.05144e-08	4.54208e-08	Predicted protein {ECO:0000313|EMBL:EEC46580.1} [Source:Uniprot/SPTREMBL;Acc:B7G4A2]	-	-	GO:0016787//hydrolase activity	GO:0006629//lipid metabolic process
Phatr3_J43510	2223	518	220	15.5059	7.1854	-1.10967	Down	2.46604e-23	3.27822e-22	Predicted protein {ECO:0000313|EMBL:EEC50475.1} [Source:Uniprot/SPTREMBL;Acc:B7FSG8]	-	-	GO:0008081//phosphoric diester hydrolase activity	GO:0006629//lipid metabolic process
Phatr3_J43856	2958	2973	1313	66.8809	32.2281	-1.05328	Down	8.1697e-116	3.01758e-114	Predicted protein {ECO:0000313|EMBL:ACI65775.1} [Source:Uniprot/SPTREMBL;Acc:B5Y4J7]	-	-	GO:0016787//hydrolase activity	GO:0006629//lipid metabolic process
Phatr3_J50397	2765	507	229	12.2016	6.01323	-1.02086	Down	3.585e-20	4.13195e-19	Predicted protein {ECO:0000313|EMBL:EEC43163.1} [Source:Uniprot/SPTREMBL;Acc:B7GDZ4]	-	-	GO:0016787//hydrolase activity	GO:0006629//lipid metabolic process
Phatr3_J47445	1617	169	101	6.95476	4.53502	-0.616892	Down	0.000586172	0.00139805	Predicted protein {ECO:0000313|EMBL:EEC46986.1} [Source:Uniprot/SPTREMBL;Acc:B7G3E4]	-	-	GO:0016787//hydrolase activity	GO:0006629//lipid metabolic process
Phatr3_J44622	1458	1339	888	61.1123	44.2204	-0.466748	Down	4.74802e-14	3.92353e-13	Predicted protein {ECO:0000313|EMBL:EEC50301.1} [Source:Uniprot/SPTREMBL;Acc:B7FUQ0]	-	-	-	GO:0006629//lipid metabolic process
Phatr3_J48445	1485	888	593	39.7916	28.9932	-0.456752	Down	1.77762e-09	8.21423e-09	Predicted protein {ECO:0000313|EMBL:EEC45584.1} [Source:Uniprot/SPTREMBL;Acc:B7G757]	-	-	GO:0008081//phosphoric diester hydrolase activity	GO:0006629//lipid metabolic process
Phatr3_J37711	1335	353	254	17.5954	13.814	-0.349064	Down	0.00316444	0.00661306	Predicted protein {ECO:0000313|EMBL:EEC47011.1} [Source:Uniprot/SPTREMBL;Acc:B7G3I9]	-	-	GO:0016787//hydrolase activity	GO:0006629//lipid metabolic process
Phatr3_J45895	2754	960	750	23.196	19.7727	-0.230368	Down	0.00102703	0.00234777	Predicted protein {ECO:0000313|EMBL:EEC48271.1} [Source:Uniprot/SPTREMBL;Acc:B7FZ27]	-	-	GO:0016787//hydrolase activity	GO:0006629//lipid metabolic process
Phatr3_EG00718	2136	3653	6303	113.803	214.247	0.912733	Up	0	0	-	-	-	-	GO:0006629//lipid metabolic process;GO:0008152//metabolic process
Phatr3_J46570	1041	32	46	2.04552	3.2083	0.649338	Up	0.0493648	0.0800587	Predicted protein {ECO:0000313|EMBL:EEC47543.1} [Source:Uniprot/SPTREMBL;Acc:B7G1P3]	-	-	-	GO:0006629//lipid metabolic process;GO:0008152//metabolic process
Phatr3_J45518	2949	19402	22045	437.801	542.754	0.310022	Up	0	0	Predicted protein {ECO:0000313|EMBL:EEC48628.1} [Source:Uniprot/SPTREMBL;Acc:B7FXY6]	-	-	GO:0005509//calcium ion binding	GO:0006629//lipid metabolic process;GO:0008152//metabolic process
Phatr3_J48799	3126	7903	8806	168.232	204.53	0.281862	Up	1.41478e-11	8.0896e-11	Predicted protein {ECO:0000313|EMBL:EEC45032.1} [Source:Uniprot/SPTREMBL;Acc:B7G8E6]	-	-	-	GO:0006629//lipid metabolic process;GO:0008152//metabolic process
Phatr3_J46193	2721	4272	2852	104.474	76.1007	-0.457162	Down	7.19092e-40	1.42101e-38	Predicted protein {ECO:0000313|EMBL:EEC47862.1} [Source:Uniprot/SPTREMBL;Acc:B7G0D5]	-	-	-	GO:0006629//lipid metabolic process;GO:0008152//metabolic process
Phatr3_J45361	996	12630	13060	843.819	952.032	0.174076	Up	0	0	Predicted protein {ECO:0000313|EMBL:EEC49366.1} [Source:Uniprot/SPTREMBL;Acc:B7FXE7]	-	GO:0016021//integral component of membrane;GO:0005737//cytoplasm	GO:0016627//oxidoreductase activity, acting on the CH-CH group of donors	GO:0006629//lipid metabolic process;GO:0055114//oxidation-reduction process
Phatr3_J20310	1506	2178	2177	96.2362	104.955	0.125113	Up	0.00421592	0.00861579	Predicted protein {ECO:0000313|EMBL:EEC48487.1} [Source:Uniprot/SPTREMBL;Acc:B7FZ70]	ko00280//Valine, leucine and isoleucine degradation;ko00071//Fatty acid metabolism	-	GO:0016491//oxidoreductase activity;GO:0050660//flavin adenine dinucleotide binding;GO:0003995//acyl-CoA dehydrogenase activity;GO:0016627//oxidoreductase activity, acting on the CH-CH group of donors	GO:0055114//oxidation-reduction process;GO:0008152//metabolic process
Phatr3_EG02397	6873	1994	2059	19.3056	21.7509	0.172054	Up	0.000146951	0.000385024	Predicted protein {ECO:0000313|EMBL:ACI65682.1} [Source:Uniprot/SPTREMBL;Acc:B5Y5M6]	-	-	GO:0016491//oxidoreductase activity;GO:0003824//catalytic activity;GO:0016746//transferase activity, transferring acyl groups;GO:0050660//flavin adenine dinucleotide binding;GO:0030170//pyridoxal phosphate binding;GO:0008762//UDP-N-acetylmuramate dehydrogenase activity;GO:0016614//oxidoreductase activity, acting on CH-OH group of donors;GO:0000062//fatty-acyl-CoA binding;GO:0080019//fatty-acyl-Co…	GO:0055114//oxidation-reduction process;GO:0008152//metabolic process;GO:0008610//lipid biosynthetic process
Phatr3_J31440	384	313	217	54.2399	41.0295	-0.402692	Down	0.0014958	0.00332679	Acyl carrier protein {ECO:0000256|RuleBase:RU000722} [Source:Uniprot/SPTREMBL;Acc:B7FRC2]	ko00190//Oxidative phosphorylation;ko05016//Huntington's disease;ko05010//Alzheimer's disease;ko05012//Parkinson's disease	-	-	GO:0006633//fatty acid biosynthetic process
Phatr3_J10068	1083	8	7	0.491549	0.469286	-0.0668692	Down	0.942848	0.956315	Enoyl-acp reductase {ECO:0000313|EMBL:EEC50745.1} [Source:Uniprot/SPTREMBL;Acc:B7FS72]	ko00061//Fatty acid biosynthesis	-	GO:0004318//enoyl-[acyl-carrier-protein] reductase (NADH) activity	GO:0006633//fatty acid biosynthetic process;GO:0055114//oxidation-reduction process

## Sheet: CKL+A
GeneID	Gene_length	CK-Expression	CKL-A-Expression	CK-RPKM	CKL-A-RPKM	log2 Ratio(CKL-A/CK)	Up-Down-Regulation(CKL-A/CK)	P-value	FDR	Description	Pathway	GO Component	GO Function	GO Process
Phatr3_J14544	570	19	1	2.40053	0.129103	-4.21676	Down	2.57486e-05	0.000109085	Predicted protein {ECO:0000313|EMBL:EEC46346.1} [Source:Uniprot/SPTREMBL;Acc:B7G5P0]	-	GO:0016020//membrane;GO:0016021//integral component of membrane;GO:0033177//proton-transporting two-sector ATPase complex, proton-transporting domain;GO:0033179//proton-transporting V-type ATPase, V0 domain	GO:0015078//hydrogen ion transmembrane transporter activity	GO:0006810//transport;GO:0006811//ion transport;GO:0015991//ATP hydrolysis coupled proton transport
Phatr3_Jdraft1806	1842	277	902	10.8298	36.0354	1.73441	Up	1.66533e-14	2.15049e-13	Solute carrier protein 4 family {ECO:0000313|EMBL:BAM75352.1} [Source:Uniprot/SPTREMBL;Acc:L8B080]	-	GO:0016020//membrane;GO:0016021//integral component of membrane	GO:0005452//inorganic anion exchanger activity	GO:0006820//anion transport
Phatr3_EG02360	3693	4284	9540	83.5408	190.1	1.1862	Up	1.77622e-11	1.56772e-10	Predicted protein {ECO:0000313|EMBL:EEC42722.1} [Source:Uniprot/SPTREMBL;Acc:B7S436]	-	GO:0016020//membrane;GO:0016021//integral component of membrane	GO:0005452//inorganic anion exchanger activity	GO:0006820//anion transport
Phatr3_J42755	1215	633	1536	37.5194	93.0308	1.31007	Up	0	0	Predicted protein {ECO:0000313|EMBL:EEC51166.1} [Source:Uniprot/SPTREMBL;Acc:B7FPF0]	-	GO:0016020//membrane	GO:0046873//metal ion transmembrane transporter activity	GO:0055085//transmembrane transport;GO:0030001//metal ion transport
Phatr3_Jdraft1621	1296	40	28	2.22271	1.58988	-0.483401	Down	0.174878	0.271576	Predicted protein {ECO:0000313|EMBL:EEC42774.1} [Source:Uniprot/SPTREMBL;Acc:B7S3U9]	-	GO:0016020//membrane	GO:0046873//metal ion transmembrane transporter activity	GO:0055085//transmembrane transport;GO:0030001//metal ion transport
Phatr3_EG01952	1707	74	21	3.12195	0.905311	-1.78596	Down	4.86216e-08	2.92021e-07	Predicted protein {ECO:0000313|EMBL:EEC44952.1} [Source:Uniprot/SPTREMBL;Acc:B7G9G8]	-	GO:0016020//membrane	GO:0005216//ion channel activity;GO:0005247//voltage-gated chloride channel activity	GO:0055085//transmembrane transport;GO:0006821//chloride transport;GO:0034220//ion transmembrane transport;GO:0044070//regulation of anion transport
Phatr3_J38095	2334	135	81	4.16544	2.55385	-0.705794	Down	0.000423136	0.00143764	Predicted protein {ECO:0000313|EMBL:EEC46052.1} [Source:Uniprot/SPTREMBL;Acc:B7G4X6]	-	GO:0016020//membrane	GO:0005216//ion channel activity;GO:0005247//voltage-gated chloride channel activity	GO:0055085//transmembrane transport;GO:0006821//chloride transport;GO:0034220//ion transmembrane transport;GO:0044070//regulation of anion transport
Phatr3_J43878	1410	1365	558	69.7175	29.1224	-1.25939	Down	3.63332e-74	1.20183e-72	Cation channel protein {ECO:0000313|EMBL:ACI65787.1} [Source:Uniprot/SPTREMBL;Acc:B5Y4M3]	-	GO:0016020//membrane;GO:0016021//integral component of membrane	GO:0005216//ion channel activity;GO:0005244//voltage-gated ion channel activity	GO:0006810//transport;GO:0006811//ion transport;GO:0055085//transmembrane transport;GO:0034220//ion transmembrane transport;GO:0034765//regulation of ion transmembrane transport
Phatr3_J22353	1635	140	42	6.1665	1.89036	-1.70579	Down	3.0441e-13	3.46035e-12	Sodium/hydrogen exchanger {ECO:0000256|RuleBase:RU003722} [Source:Uniprot/SPTREMBL;Acc:B7G6P9]	-	GO:0016021//integral component of membrane	GO:0015297//antiporter activity;GO:0015299//solute:proton antiporter activity;GO:0015385//sodium:proton antiporter activity	GO:0006810//transport;GO:0006811//ion transport;GO:0055085//transmembrane transport;GO:0006814//sodium ion transport;GO:0006812//cation transport;GO:0006885//regulation of pH;GO:0035725//sodium ion transmembrane transport
Phatr3_J48886	2511	163	66	4.67487	1.93424	-1.27316	Down	2.3948e-10	1.83568e-09	Predicted protein {ECO:0000313|EMBL:EEC45213.1} [Source:Uniprot/SPTREMBL;Acc:B7G8Q6]	-	GO:0016021//integral component of membrane	GO:0015297//antiporter activity;GO:0015299//solute:proton antiporter activity	GO:0006810//transport;GO:0055085//transmembrane transport;GO:0006812//cation transport
Phatr3_J47026	807	80	35	7.13912	3.19159	-1.16147	Down	3.86498e-05	0.00015927	Predicted protein {ECO:0000313|EMBL:EEC47252.1} [Source:Uniprot/SPTREMBL;Acc:B7G273]	-	GO:0016021//integral component of membrane	GO:0008324//cation transmembrane transporter activity	GO:0055085//transmembrane transport;GO:0006812//cation transport
Phatr3_J47620	3363	126	101	2.69819	2.21007	-0.287897	Down	0.135281	0.220302	P2B, P type ATPase {ECO:0000313|EMBL:EEC46420.1} [Source:Uniprot/SPTREMBL;Acc:B7G4A9]	-	GO:0016020//membrane;GO:0016021//integral component of membrane	GO:0000166//nucleotide binding;GO:0005524//ATP binding;GO:0046872//metal ion binding;GO:0016787//hydrolase activity;GO:0019829//cation-transporting ATPase activity	GO:0008152//metabolic process;GO:0006812//cation transport
Phatr3_J39236	1062	0	13	0.001	0.900805	9.81507	Up	0.00010485	0.000402414	Predicted protein {ECO:0000313|EMBL:EEC45485.1} [Source:Uniprot/SPTREMBL;Acc:B7G7G0]	-	-	GO:0005516//calmodulin binding;GO:0004683//calmodulin-dependent protein kinase activity	GO:0006468//protein phosphorylation
Phatr3_J43621	339	0	6	0.001	1.30246	10.347	Up	0.014481	0.033412	Predicted protein {ECO:0000313|EMBL:EEC50550.1} [Source:Uniprot/SPTREMBL;Acc:B7FSW5]	-	-	GO:0005509//calcium ion binding	-
Phatr3_J44177	1944	18	16	0.666814	0.60567	-0.138753	Down	0.78488	0.845935	Predicted protein {ECO:0000313|EMBL:ACI65674.1} [Source:Uniprot/SPTREMBL;Acc:B5Y5L2]	-	-	GO:0005509//calcium ion binding;GO:0016787//hydrolase activity	GO:0009166//nucleotide catabolic process
Phatr3_J37918	735	118	199	11.5617	19.9241	0.785153	Up	1.95545e-06	9.76397e-06	Predicted protein {ECO:0000313|EMBL:EEC46441.1} [Source:Uniprot/SPTREMBL;Acc:B7G4E6]	-	-	GO:0005509//calcium ion binding	-
Phatr3_J35582	561	700	1017	89.8594	133.404	0.570065	Up	0	0	Predicted protein {ECO:0000313|EMBL:EEC48398.1} [Source:Uniprot/SPTREMBL;Acc:B7FYN9]	-	-	GO:0005509//calcium ion binding	-
Phatr3_Jdraft1570	1464	20639	13422	1015.26	674.665	-0.589602	Down	4e-304	1.63792e-302	-	-	-	GO:0005509//calcium ion binding	-
Phatr3_J44896	4479	471	285	7.57301	4.68248	-0.693593	Down	8.10966e-11	6.55377e-10	Predicted protein {ECO:0000313|EMBL:EEC49722.1} [Source:Uniprot/SPTREMBL;Acc:B7FW17]	-	-	GO:0005509//calcium ion binding	-
Phatr3_J31322	1674	2363	1266	101.657	55.6532	-0.869171	Down	3.84624e-70	1.24607e-68	Predicted protein {ECO:0000313|EMBL:EEC43009.1} [Source:Uniprot/SPTREMBL;Acc:B7GEH1]	-	GO:0016020//membrane;GO:0016021//integral component of membrane	GO:0005509//calcium ion binding	GO:0055085//transmembrane transport
Phatr3_J52346	4032	334	223	5.9656	4.07002	-0.551633	Down	8.21116e-06	3.71899e-05	-	-	GO:0016020//membrane	GO:0004571//mannosyl-oligosaccharide 1,2-alpha-mannosidase activity;GO:0005509//calcium ion binding	-
Phatr3_J31831	408	130	55	22.9462	9.92007	-1.20984	Down	5.61824e-08	3.35238e-07	Centrin-like protein {ECO:0000313|EMBL:EEC51671.1} [Source:Uniprot/SPTREMBL;Acc:B7FPG8]	-	-	GO:0005509//calcium ion binding	-
Phatr3_J9475	2148	189	117	6.33659	4.00833	-0.660706	Down	8.1884e-05	0.000321323	Predicted protein {ECO:0000313|EMBL:EEC51187.1} [Source:Uniprot/SPTREMBL;Acc:B7FPJ5]	-	-	GO:0005515//protein binding	-
Phatr3_J14899	912	153	97	12.0816	7.82688	-0.626303	Down	0.000730542	0.00235359	-	-	-	-	-
Phatr3_J1550	2538	111	95	3.14963	2.75451	-0.193389	Down	0.338744	0.454921	-	-	-	GO:0005515//protein binding	-
Phatr3_Jdraft79	1503	135	98	6.46849	4.79821	-0.430934	Down	0.023951	0.0517498	Predicted protein {ECO:0000313|EMBL:EEC42623.1} [Source:Uniprot/SPTREMBL;Acc:B7S455]	-	-	GO:0005515//protein binding	-
Phatr3_J10271	435	98	46	16.2243	7.78181	-1.05998	Down	2.28026e-05	9.76558e-05	Predicted protein {ECO:0000313|EMBL:ACI65753.1} [Source:Uniprot/SPTREMBL;Acc:B5Y4F3]	ko04120//Ubiquitin mediated proteolysis	GO:0005680//anaphase-promoting complex	GO:0005515//protein binding;GO:0008270//zinc ion binding;GO:0046872//metal ion binding;GO:0004842//ubiquitin-protein ligase activity	-
Phatr3_J52139	618	20	6	2.33061	0.714455	-1.70579	Down	0.00700434	0.0176753	-	-	-	-	-
Phatr3_J54066	684	308	206	32.4282	22.1627	-0.549114	Down	2.00444e-05	8.64145e-05	Predicted protein {ECO:0000313|EMBL:EEC51990.1} [Source:Uniprot/SPTREMBL;Acc:B7FR63]	-	GO:0016020//membrane;GO:0016021//integral component of membrane	-	GO:0006810//transport;GO:0016192//vesicle-mediated transport
Phatr3_J22909	1332	283	583	15.3007	32.2089	1.07387	Up	0	0	Predicted protein {ECO:0000313|EMBL:EEC44893.1} [Source:Uniprot/SPTREMBL;Acc:B7G959]	-	-	GO:0003824//catalytic activity;GO:0030170//pyridoxal phosphate binding;GO:0010285//L,L-diaminopimelate aminotransferase activity	GO:0009058//biosynthetic process;GO:0009089//lysine biosynthetic process via diaminopimelate
Phatr3_J4025	1008	50	39	3.57222	2.84719	-0.327282	Down	0.29041	0.402728	Predicted protein {ECO:0000313|EMBL:EEC50602.1} [Source:Uniprot/SPTREMBL;Acc:B7FT68]	-	GO:0009507//chloroplast	GO:0070402//NADPH binding;GO:0008839//4-hydroxy-tetrahydrodipicolinate reductase	GO:0055114//oxidation-reduction process;GO:0009089//lysine biosynthetic process via diaminopimelate
Phatr3_J49112	1485	666	920	32.298	45.5904	0.497283	Up	9.10228e-12	8.40416e-11	Predicted protein {ECO:0000313|EMBL:EEC44824.1} [Source:Uniprot/SPTREMBL;Acc:B7G9I8]	-	-	GO:0004411//homogentisate 1,2-dioxygenase activity	GO:0055114//oxidation-reduction process;GO:0006570//tyrosine metabolic process;GO:0006559//L-phenylalanine catabolic process
Phatr3_J15536	1203	583	896	34.9005	54.8093	0.651175	Up	3.62376e-13	4.07719e-12	Predicted protein {ECO:0000313|EMBL:EEC44795.1} [Source:Uniprot/SPTREMBL;Acc:B7G9D1]	-	-	GO:0016810//hydrolase activity, acting on carbon-nitrogen (but not peptide) bonds	GO:0006807//nitrogen compound metabolic process
Phatr3_J46040	1080	2	12	0.133363	0.817654	2.61613	Up	0.00665008	0.0169053	-	-	-	-	-
Phatr3_J54015	1506	193	510	9.22913	24.9205	1.43307	Up	3.5305e-14	4.4444e-13	Serine hydroxymethyltransferase {ECO:0000256|RuleBase:RU000585} [Source:Uniprot/SPTREMBL;Acc:B7FQ66]	ko01100//Metabolic pathways;ko01110//Biosynthesis of secondary metabolites;ko00260//Glycine, serine and threonine metabolism;ko00630//Glyoxylate and dicarboxylate metabolism;ko00670//One carbon pool by folate;ko00460//Cyanoamino acid metabolism	-	GO:0016740//transferase activity;GO:0003824//catalytic activity;GO:0030170//pyridoxal phosphate binding;GO:0008168//methyltransferase activity;GO:0004372//glycine hydroxymethyltransferase activity	GO:0032259//methylation;GO:0006544//glycine metabolic process;GO:0006563//L-serine metabolic process;GO:0006730//one-carbon metabolic process;GO:0035999//tetrahydrofolate interconversion
Phatr3_J41063	849	0	12	0.001	1.04013	10.0225	Up	0.00021199	0.000765095	Predicted protein {ECO:0000313|EMBL:EEC43448.1} [Source:Uniprot/SPTREMBL;Acc:B7GD69]	-	-	GO:0003824//catalytic activity	GO:0008152//metabolic process
Phatr3_J36398	1161	87	157	5.39654	9.95129	0.882849	Up	3.01104e-06	1.45851e-05	Predicted protein {ECO:0000313|EMBL:EEC47461.1} [Source:Uniprot/SPTREMBL;Acc:B7G186]	-	-	GO:0004668//protein-arginine deiminase activity	GO:0009446//putrescine biosynthetic process
Phatr3_J23913	1191	265	111	16.0237	6.85841	-1.22426	Down	4.49396e-15	6.0367e-14	Acetyl-coa c-acetyltransferase {ECO:0000313|EMBL:EEC43360.1} [Source:Uniprot/SPTREMBL;Acc:B7GDK2]	-	-	GO:0016740//transferase activity;GO:0003824//catalytic activity;GO:0016747//transferase activity, transferring acyl groups other than amino-acyl groups	GO:0008152//metabolic process
Phatr3_EG02286	3432	787	406	16.5141	8.70544	-0.923712	Down	5.76832e-27	1.20795e-25	Predicted protein {ECO:0000313|EMBL:EEC47444.1} [Source:Uniprot/SPTREMBL;Acc:B7G155]	-	-	GO:0008942//nitrite reductase [NAD(P)H] activity;GO:0020037//heme binding;GO:0016491//oxidoreductase activity;GO:0051536//iron-sulfur cluster binding;GO:0050661//NADP binding;GO:0050660//flavin adenine dinucleotide binding;GO:0051537//2 iron, 2 sulfur cluster binding	GO:0055114//oxidation-reduction process;GO:0042128//nitrate assimilation
Phatr3_J26029	1437	233	138	11.6769	7.06699	-0.72449	Down	2.09014e-06	1.03847e-05	Predicted protein {ECO:0000313|EMBL:EEC50152.1} [Source:Uniprot/SPTREMBL;Acc:B7FTV6]	-	GO:0016021//integral component of membrane	GO:0015112//nitrate transmembrane transporter activity;GO:0015113//nitrite transmembrane transporter activity	GO:0055085//transmembrane transport;GO:0015707//nitrite transport;GO:0015706//nitrate transport
Phatr3_J51516	1308	303	404	16.6826	22.7293	0.446209	Up	4.3333e-05	0.000177045	Predicted protein {ECO:0000313|EMBL:EEC50790.1} [Source:Uniprot/SPTREMBL;Acc:B7FSF9]	-	GO:0016020//membrane;GO:0016021//integral component of membrane	GO:0008519//ammonium transmembrane transporter activity	GO:0015696//ammonium transport;GO:0072488//ammonium transmembrane transport
Phatr3_J42282	1299	13	24	0.720713	1.35961	0.915694	Up	0.062926	0.11744	Predicted protein {ECO:0000313|EMBL:EEC44553.1} [Source:Uniprot/SPTREMBL;Acc:B7GA44]	-	-	GO:0004781//sulfate adenylyltransferase (ATP) activity	GO:0000103//sulfate assimilation
Phatr3_J8167	393	6	20	1.09948	3.74498	1.76814	Up	0.00501364	0.0131645	Thioredoxin m {ECO:0000313|EMBL:EEC51575.1} [Source:Uniprot/SPTREMBL;Acc:B7FNW9]	-	-	GO:0015035//protein disulfide oxidoreductase activity	GO:0055114//oxidation-reduction process;GO:0045454//cell redox homeostasis;GO:0006662//glycerol ether metabolic process
Phatr3_Jdraft1387	1029	181	580	12.6675	41.4787	1.71123	Up	8.4155e-14	1.01641e-12	Predicted protein {ECO:0000313|EMBL:EEC42634.1} [Source:Uniprot/SPTREMBL;Acc:B7S474]	-	GO:0016021//integral component of membrane	GO:0008146//sulfotransferase activity	GO:0008152//metabolic process
Phatr3_J39288	1119	0	17	0.001	1.11797	10.1267	Up	6.27454e-06	2.89665e-05	-	-	GO:0016021//integral component of membrane	GO:0008146//sulfotransferase activity	-
Phatr3_EG02598	1095	2	3	0.131536	0.201613	0.616134	Up	0.66747	0.751373	Rad51 DNA recombination/repair protein {ECO:0000313|EMBL:EEC50610.1} [Source:Uniprot/SPTREMBL;Acc:B7FT85]	-	-	GO:0005524//ATP binding;GO:0003677//DNA binding;GO:0008094//DNA-dependent ATPase activity	GO:0006200//ATP catabolic process;GO:0006259//DNA metabolic process
Phatr3_J25308	1845	3	16	0.117099	0.638169	2.44621	Up	0.00228034	0.00654113	Triosephosphate isomerase/glyceraldehyde-3-phosphate dehydrogenase {ECO:0000313|EMBL:EEC50801.1} [Source:Uniprot/SPTREMBL;Acc:B7FSI3]	-	-	GO:0016853//isomerase activity;GO:0016491//oxidoreductase activity;GO:0003824//catalytic activity;GO:0051287//NAD binding;GO:0016620//oxidoreductase activity, acting on the aldehyde or oxo group of donors, NAD or NADP as acceptor;GO:0050661//NADP binding;GO:0004807//triose-phosphate isomerase activity	GO:0055114//oxidation-reduction process;GO:0006096//glycolytic process;GO:0008152//metabolic process;GO:0006006//glucose metabolic process
Phatr3_J22122	1140	89	266	5.62229	17.1707	1.61072	Up	0	0	Glyceraldehyde-3-phosphate dehydrogenase {ECO:0000256|RuleBase:RU361160} [Source:Uniprot/SPTREMBL;Acc:B7G5Q1]	-	-	GO:0016491//oxidoreductase activity;GO:0051287//NAD binding;GO:0004365//glyceraldehyde-3-phosphate dehydrogenase (NAD+) (phosphorylating) activity;GO:0016620//oxidoreductase activity, acting on the aldehyde or oxo group of donors, NAD or NADP as acceptor;GO:0050661//NADP binding	GO:0055114//oxidation-reduction process;GO:0006096//glycolytic process;GO:0006006//glucose metabolic process
Phatr3_J48983	1215	13	6	0.770541	0.363402	-1.08431	Down	0.126928	0.210274	Phosphoglycerate kinase {ECO:0000256|RuleBase:RU000532} [Source:Uniprot/SPTREMBL;Acc:B7G938]	ko01100//Metabolic pathways;ko01110//Biosynthesis of secondary metabolites;ko00010//Glycolysis / Gluconeogenesis;ko00710//Carbon fixation in photosynthetic organisms	-	GO:0016740//transferase activity;GO:0005524//ATP binding;GO:0016301//kinase activity;GO:0004618//phosphoglycerate kinase activity	GO:0006096//glycolytic process;GO:0016310//phosphorylation
Phatr3_J39942	906	91	128	7.23339	10.3967	0.523377	Up	0.00782368	0.0194576	Predicted protein {ECO:0000313|EMBL:EEC44661.1} [Source:Uniprot/SPTREMBL;Acc:B7GA17]	-	-	GO:0016853//isomerase activity;GO:0003824//catalytic activity;GO:0030246//carbohydrate binding	GO:0005975//carbohydrate metabolic process
Phatr3_J41063	849	0	12	0.001	1.04013	10.0225	Up	0.00021199	0.000765095	Predicted protein {ECO:0000313|EMBL:EEC43448.1} [Source:Uniprot/SPTREMBL;Acc:B7GD69]	-	-	GO:0003824//catalytic activity	GO:0008152//metabolic process
Phatr3_J20779	801	26	56	2.33759	5.14479	1.13809	Up	0.000615382	0.00201619	Aldolase fructose-6-phosphate-aldolase {ECO:0000313|EMBL:EEC47435.1} [Source:Uniprot/SPTREMBL;Acc:B7G137]	ko01100//Metabolic pathways;ko01110//Biosynthesis of secondary metabolites;ko00030//Pentose phosphate pathway	-	GO:0003824//catalytic activity	GO:0005975//carbohydrate metabolic process
Phatr3_J11318	1719	5	11	0.20947	0.4709	1.16868	Up	0.131644	0.215879	Predicted protein {ECO:0000313|EMBL:EEC49785.1} [Source:Uniprot/SPTREMBL;Acc:B7FV66]	-	-	GO:0016491//oxidoreductase activity;GO:0051287//NAD binding;GO:0050662//coenzyme binding;GO:0016616//oxidoreductase activity, acting on the CH-OH group of donors, NAD or NADP as acceptor;GO:0004616//phosphogluconate dehydrogenase (decarboxylating) activity	GO:0055114//oxidation-reduction process;GO:0006098//pentose-phosphate shunt
Phatr3_J55209	6993	534	867	5.49928	9.12363	0.730364	Up	0	0	-	-	-	GO:0003989//acetyl-CoA carboxylase activity;GO:0005524//ATP binding;GO:0046872//metal ion binding;GO:0003824//catalytic activity;GO:0016874//ligase activity;GO:0004075//biotin carboxylase activity	GO:0006633//fatty acid biosynthetic process;GO:0008152//metabolic process
Phatr3_J54015	1506	193	510	9.22913	24.9205	1.43307	Up	3.5305e-14	4.4444e-13	Serine hydroxymethyltransferase {ECO:0000256|RuleBase:RU000585} [Source:Uniprot/SPTREMBL;Acc:B7FQ66]	ko01100//Metabolic pathways;ko01110//Biosynthesis of secondary metabolites;ko00260//Glycine, serine and threonine metabolism;ko00630//Glyoxylate and dicarboxylate metabolism;ko00670//One carbon pool by folate;ko00460//Cyanoamino acid metabolism	-	GO:0016740//transferase activity;GO:0003824//catalytic activity;GO:0030170//pyridoxal phosphate binding;GO:0008168//methyltransferase activity;GO:0004372//glycine hydroxymethyltransferase activity	GO:0032259//methylation;GO:0006544//glycine metabolic process;GO:0006563//L-serine metabolic process;GO:0006730//one-carbon metabolic process;GO:0035999//tetrahydrofolate interconversion
Phatr3_J23913	1191	265	111	16.0237	6.85841	-1.22426	Down	4.49396e-15	6.0367e-14	Acetyl-coa c-acetyltransferase {ECO:0000313|EMBL:EEC43360.1} [Source:Uniprot/SPTREMBL;Acc:B7GDK2]	-	-	GO:0016740//transferase activity;GO:0003824//catalytic activity;GO:0016747//transferase activity, transferring acyl groups other than amino-acyl groups	GO:0008152//metabolic process
Phatr3_J9427	513	30	27	4.21146	3.8731	-0.120831	Down	0.755938	0.82263	Udp-n-acetylglucosamine transferase subunit alg13 {ECO:0000313|EMBL:EEC51641.1} [Source:Uniprot/SPTREMBL;Acc:B7FP96]	-	-	GO:0016740//transferase activity;GO:0030246//carbohydrate binding;GO:0016758//transferase activity, transferring hexosyl groups	GO:0005975//carbohydrate metabolic process;GO:0030259//lipid glycosylation
Phatr3_J44040	2439	369	142	10.8954	4.28439	-1.34656	Down	2.11762e-23	4.0286e-22	UDP-N-acetylglucosamine--peptide N-acetylglucosaminyltransferase {ECO:0000313|EMBL:ACI65596.1} [Source:Uniprot/SPTREMBL;Acc:B5Y558]	-	-	GO:0016740//transferase activity;GO:0016757//transferase activity, transferring glycosyl groups	GO:0008152//metabolic process
Phatr3_J51811	1098	184	361	12.0682	24.1945	1.00346	Up	2.61124e-13	2.9899e-12	Hydroxymethylbilane synthase {ECO:0000313|EMBL:EEC49282.1} [Source:Uniprot/SPTREMBL;Acc:B7FWY2]	-	-	GO:0004418//hydroxymethylbilane synthase activity	GO:0018160//peptidyl-pyrromethane cofactor linkage;GO:0033014//tetrapyrrole biosynthetic process
Phatr3_J10640	1098	3487	10241	228.706	686.36	1.58547	Up	0	0	Coproporphyrinogen oxidase. coproporphyrinogen III oxidase. coproporphyrinogenase {ECO:0000313|EMBL:ACI65980.1} [Source:Uniprot/SPTREMBL;Acc:B5Y5R4]	-	-	GO:0004109//coproporphyrinogen oxidase activity	GO:0055114//oxidation-reduction process;GO:0006779//porphyrin-containing compound biosynthetic process
Phatr3_J15068	1194	150	170	9.04722	10.4775	0.211744	Up	0.190191	0.291289	Coproporphyrinogen III oxidase {ECO:0000313|EMBL:EEC45610.1} [Source:Uniprot/SPTREMBL;Acc:B7G7A5]	-	-	GO:0004109//coproporphyrinogen oxidase activity	GO:0055114//oxidation-reduction process;GO:0006779//porphyrin-containing compound biosynthetic process
Phatr3_J19188	1230	75	115	4.39121	6.88026	0.647843	Up	0.00226766	0.00650815	Uroporphyrinogen decarboxylase {ECO:0000256|RuleBase:RU000554} [Source:Uniprot/SPTREMBL;Acc:B7FUT6]	-	-	GO:0016829//lyase activity;GO:0016831//carboxy-lyase activity;GO:0004853//uroporphyrinogen decarboxylase activity	GO:0006779//porphyrin-containing compound biosynthetic process;GO:0006782//protoporphyrinogen IX biosynthetic process
Phatr3_J16140	1500	44	67	2.11247	3.28697	0.637829	Up	0.0218136	0.047674	Uroporphyrinogen decarboxylase {ECO:0000313|EMBL:EEC44068.1} [Source:Uniprot/SPTREMBL;Acc:B7GB77]	-	-	GO:0004853//uroporphyrinogen decarboxylase activity	GO:0006779//porphyrin-containing compound biosynthetic process
Phatr3_J13265	4338	657	855	10.907	14.504	0.411203	Up	3.44656e-08	2.11262e-07	Protoporphyrin IX magnesium chelatase, subunit H {ECO:0000313|EMBL:ACI65303.1} [Source:Uniprot/SPTREMBL;Acc:B5Y3F4]	ko01100//Metabolic pathways;ko01110//Biosynthesis of secondary metabolites;ko00860//Porphyrin and chlorophyll metabolism	-	GO:0016851//magnesium chelatase activity	GO:0015995//chlorophyll biosynthetic process;GO:0009058//biosynthetic process
Phatr3_J31109	1602	700	1310	31.4676	60.1757	0.935312	Up	0	0	Protoporphyrinogen oxidase {ECO:0000313|EMBL:EEC43143.1} [Source:Uniprot/SPTREMBL;Acc:B7GDU9]	ko01100//Metabolic pathways;ko01110//Biosynthesis of secondary metabolites;ko00860//Porphyrin and chlorophyll metabolism	-	GO:0016491//oxidoreductase activity;GO:0004729//oxygen-dependent protoporphyrinogen oxidase activity	GO:0055114//oxidation-reduction process;GO:0006779//porphyrin-containing compound biosynthetic process
Phatr3_J44610	906	525	711	41.7311	57.7502	0.468704	Up	1.36676e-08	8.70226e-08	Uroporphyrinogen-iii synthase {ECO:0000313|EMBL:EEC50017.1} [Source:Uniprot/SPTREMBL;Acc:B7FUN6]	-	-	GO:0004852//uroporphyrinogen-III synthase activity	GO:0033014//tetrapyrrole biosynthetic process
Phatr3_Jdraft371	951	23	45	1.74171	3.48212	0.999463	Up	0.0058201	0.0150666	Predicted protein {ECO:0000313|EMBL:EEC42838.1} [Source:Uniprot/SPTREMBL;Acc:B7S3P3]	-	-	GO:0003824//catalytic activity	GO:0008152//metabolic process
Phatr3_J20470	1077	42	79	2.80842	5.39788	0.942635	Up	0.00047819	0.0016098	Tocopherol o-methyltransferase {ECO:0000313|EMBL:EEC48014.1} [Source:Uniprot/SPTREMBL;Acc:B7G027]	ko01100//Metabolic pathways;ko01110//Biosynthesis of secondary metabolites;ko00130//Ubiquinone and other terpenoid-quinone biosynthesis	-	GO:0016740//transferase activity;GO:0008168//methyltransferase activity	GO:0008152//metabolic process;GO:0032259//methylation
Phatr3_J23717	1023	22	47	1.54873	3.38091	1.12633	Up	0.00188753	0.00552808	Ferredoxin--NADP reductase {ECO:0000256|RuleBase:RU004465} [Source:Uniprot/SPTREMBL;Acc:B7GCT8]	-	-	GO:0004324//ferredoxin-NADP+ reductase activity;GO:0016491//oxidoreductase activity	GO:0055114//oxidation-reduction process
Phatr3_J48983	1215	13	6	0.770541	0.363402	-1.08431	Down	0.126928	0.210274	Phosphoglycerate kinase {ECO:0000256|RuleBase:RU000532} [Source:Uniprot/SPTREMBL;Acc:B7G938]	ko01100//Metabolic pathways;ko01110//Biosynthesis of secondary metabolites;ko00010//Glycolysis / Gluconeogenesis;ko00710//Carbon fixation in photosynthetic organisms	-	GO:0016740//transferase activity;GO:0005524//ATP binding;GO:0016301//kinase activity;GO:0004618//phosphoglycerate kinase activity	GO:0006096//glycolytic process;GO:0016310//phosphorylation
Phatr3_J8663	897	341	163	27.3773	13.3723	-1.03373	Down	8.15e-15	1.08e-13	Predicted protein {ECO:0000313|EMBL:EEC51607.1} [Source:Uniprot/SPTREMBL;Acc:B7FP30]	-	GO:0016020//membrane;GO:0016021//integral component of membrane	GO:0016740//transferase activity;GO:0016780//phosphotransferase activity, for other substituted phosphate groups;GO:0008444//CDP-diacylglycerol-glycerol-3-phosphate 3-phosphatidyltransferase activity	GO:0008654//phospholipid biosynthetic process
Phatr3_J11916	1038	97	43	6.72981	3.04848	-1.14248	Down	7.58e-06	3.45e-05	Predicted protein {ECO:0000313|EMBL:EEC48861.1} [Source:Uniprot/SPTREMBL;Acc:B7FY54]	-	GO:0016020//membrane	GO:0016746//transferase activity, transferring acyl groups;GO:0003841//1-acylglycerol-3-phosphate O-acyltransferase activity	GO:0008152//metabolic process;GO:0008654//phospholipid biosynthetic process
Phatr3_J6934	3414	229	162	4.83059	3.49191	-0.468182	Down	0.00148224	0.00445967	Predicted protein {ECO:0000313|EMBL:EEC51173.1} [Source:Uniprot/SPTREMBL;Acc:B7FPG5]	-	-	GO:0004512//inositol-3-phosphate synthase activity	GO:0008654//phospholipid biosynthetic process;GO:0006021//inositol biosynthetic process
Phatr3_J9619	1857	2475	2997	95.9824	118.765	0.307262	Up	0	0	-	-	-	GO:0030246//carbohydrate binding;GO:0016758//transferase activity, transferring hexosyl groups	GO:0005975//carbohydrate metabolic process;GO:0009247//glycolipid biosynthetic process;GO:0030259//lipid glycosylation
Phatr3_J1174	2664	1061	711	28.682	19.6403	-0.546331	Down	3.13e-15	4.26e-14	Predicted protein {ECO:0000313|EMBL:EEC45553.1} [Source:Uniprot/SPTREMBL;Acc:B7G6Z8]	-	-	GO:0016758//transferase activity, transferring hexosyl groups	GO:0008152//metabolic process;GO:0005975//carbohydrate metabolic process;GO:0030259//lipid glycosylation
Phatr3_J15692	792	677	510	61.559	47.3868	-0.377487	Down	7.43e-06	3.39e-05	Predicted protein {ECO:0000313|EMBL:EEC44810.1} [Source:Uniprot/SPTREMBL;Acc:B7G9G0]	-	GO:0035339//SPOTS complex;GO:0016021//integral component of membrane;GO:0005789//endoplasmic reticulum membrane	-	GO:0090156//cellular sphingolipid homeostasis;GO:0090155//negative regulation of sphingolipid biosynthetic process;GO:0006986//response to unfolded protein
Phatr3_J16376	756	42	22	4.00088	2.14147	-0.901714	Down	0.0159121	0.0362656	Elongation of fatty acids protein {ECO:0000256|RuleBase:RU361115} [Source:Uniprot/SPTREMBL;Acc:B7GC51]	-	GO:0016020//membrane;GO:0016021//integral component of membrane	GO:0016740//transferase activity	GO:0006629//lipid metabolic process;GO:0006633//fatty acid biosynthetic process;GO:0006631//fatty acid metabolic process
Phatr3_J46830	1410	1119	2077	57.153	108.4	0.923463	Up	5.15e-12	4.87e-11	Delta 5 fatty acid desaturase {ECO:0000313|EMBL:ACI65202.1} [Source:Uniprot/SPTREMBL;Acc:B5Y3W9]	-	-	GO:0005506//iron ion binding;GO:0016717//oxidoreductase activity, acting on paired donors, with oxidation of a pair of donors resulting in the reduction of molecular oxygen to two molecules of water;GO:0020037//heme binding	GO:0006629//lipid metabolic process;GO:0006633//fatty acid biosynthetic process;GO:0055114//oxidation-reduction process
Phatr3_J29488	1434	1	25	0.0502203	1.28293	4.67503	Up	0.000573588	0.00189051	Delta 6 fatty acid desaturase {ECO:0000313|EMBL:EEC45637.1} [Source:Uniprot/SPTREMBL;Acc:B7G6R1]	-	-	GO:0005506//iron ion binding;GO:0016717//oxidoreductase activity, acting on paired donors, with oxidation of a pair of donors resulting in the reduction of molecular oxygen to two molecules of water;GO:0020037//heme binding	GO:0006629//lipid metabolic process;GO:0006633//fatty acid biosynthetic process;GO:0055114//oxidation-reduction process
Phatr3_J28797	1002	1112	2616	79.9218	192.124	1.26538	Up	4.59e-12	4.37e-11	Desaturase delta 9 desaturase {ECO:0000313|EMBL:EEC47008.1} [Source:Uniprot/SPTREMBL;Acc:B7G3I3]	-	GO:0016021//integral component of membrane	GO:0016717//oxidoreductase activity, acting on paired donors, with oxidation of a pair of donors resulting in the reduction of molecular oxygen to two molecules of water;GO:0016491//oxidoreductase activity	GO:0006629//lipid metabolic process;GO:0006633//fatty acid biosynthetic process;GO:0055114//oxidation-reduction process
Phatr3_J29633	3183	455	529	10.2945	12.2301	0.248573	Up	0.00698096	0.0176244	-	-	-	-	GO:0008610//lipid biosynthetic process
Phatr3_J48517	1212	575	675	34.166	40.9839	0.262497	Up	0.00132449	0.00402908	Predicted protein {ECO:0000313|EMBL:EEC45246.1} [Source:Uniprot/SPTREMBL;Acc:B7G7J1]	-	-	-	GO:0008610//lipid biosynthetic process
Phatr3_EG02397	6873	1994	2163	20.8933	23.1591	0.14854	Up	0.000907422	0.00286808	Predicted protein {ECO:0000313|EMBL:ACI65682.1} [Source:Uniprot/SPTREMBL;Acc:B5Y5M6]	-	-	GO:0016491//oxidoreductase activity;GO:0003824//catalytic activity;GO:0016746//transferase activity, transferring acyl groups;GO:0050660//flavin adenine dinucleotide binding;GO:0030170//pyridoxal phosphate binding;GO:0008762//UDP-N-acetylmuramate dehydrogenase activity;GO:0016614//oxidoreductase activity, acting on CH-OH group of donors;GO:0000062//fatty-acyl-CoA binding;GO:0080019//fatty-acyl-Co…	GO:0055114//oxidation-reduction process;GO:0008152//metabolic process;GO:0008610//lipid biosynthetic process
Phatr3_J49771	4422	587	499	9.55978	8.30412	-0.203149	Down	0.0206492	0.0455266	Phosphoinositide phospholipase C {ECO:0000256|RuleBase:RU361133} [Source:Uniprot/SPTREMBL;Acc:B7GBU7]	-	-	GO:0005515//protein binding;GO:0004871//signal transducer activity;GO:0016787//hydrolase activity;GO:0008081//phosphoric diester hydrolase activity;GO:0004435//phosphatidylinositol phospholipase C activity	GO:0007165//signal transduction;GO:0006629//lipid metabolic process;GO:0035556//intracellular signal transduction;GO:0016042//lipid catabolic process
Phatr3_J42779	1542	629	717	29.3761	34.2174	0.220085	Up	0.00519196	0.0135906	Predicted protein {ECO:0000313|EMBL:EEC51184.1} [Source:Uniprot/SPTREMBL;Acc:B7FPI6]	-	GO:0005737//cytoplasm	GO:0017089//glycolipid transporter activity;GO:0051861//glycolipid binding	GO:0046836//glycolipid transport
Phatr3_J43088	3837	502	376	9.42194	7.21121	-0.385783	Down	8.25e-05	0.000323407	Predicted protein {ECO:0000313|EMBL:EEC51351.1} [Source:Uniprot/SPTREMBL;Acc:B7FQK7]	-	GO:0070772//PAS complex	GO:0005488//binding	GO:0043550//regulation of lipid kinase activity
Phatr3_J54536	2580	7070	5910	197.346	168.57	-0.22738	Down	3.3e-19	5.34e-18	Predicted protein {ECO:0000313|EMBL:EEC48077.1} [Source:Uniprot/SPTREMBL;Acc:B7G0E9]	-	-	GO:0004348//glucosylceramidase activity	GO:0006665//sphingolipid metabolic process;GO:0005975//carbohydrate metabolic process
Phatr3_J46275	1284	383	714	21.4814	40.9209	0.929751	Up	8.48e-14	1.02e-12	Predicted protein {ECO:0000313|EMBL:EEC47922.1} [Source:Uniprot/SPTREMBL;Acc:B7G0P0]	-	-	-	GO:0006629//lipid metabolic process
Phatr3_J44028	1731	5272	9201	219.334	391.156	0.834612	Up	2.37e-11	2.05e-10	Predicted protein {ECO:0000313|EMBL:ACI65876.1} [Source:Uniprot/SPTREMBL;Acc:B5Y545]	-	-	GO:0016787//hydrolase activity	GO:0006629//lipid metabolic process
Phatr3_J55137	1416	112	260	5.69617	13.5121	1.24618	Up	0	0	Acyl desaturase {ECO:0000313|EMBL:EEC43600.1} [Source:Uniprot/SPTREMBL;Acc:B7GCV0]	-	-	-	GO:0006629//lipid metabolic process
Phatr3_J47614	2277	141	62	4.45948	2.00374	-1.15418	Down	5.05e-08	3.03e-07	Predicted protein {ECO:0000313|EMBL:EEC46580.1} [Source:Uniprot/SPTREMBL;Acc:B7G4A2]	-	-	GO:0016787//hydrolase activity	GO:0006629//lipid metabolic process
Phatr3_J43510	2223	518	351	16.781	11.6193	-0.530309	Down	8.27e-08	4.82e-07	Predicted protein {ECO:0000313|EMBL:EEC50475.1} [Source:Uniprot/SPTREMBL;Acc:B7FSG8]	-	-	GO:0008081//phosphoric diester hydrolase activity	GO:0006629//lipid metabolic process
Phatr3_J43856	2958	2973	1706	72.3811	42.4417	-0.77013	Down	1.14e-71	3.71e-70	Predicted protein {ECO:0000313|EMBL:ACI65775.1} [Source:Uniprot/SPTREMBL;Acc:B5Y4J7]	-	-	GO:0016787//hydrolase activity	GO:0006629//lipid metabolic process
Phatr3_J50397	2733	502	378	13.2279	10.178	-0.378129	Down	0.000111527	0.00042596	Predicted protein {ECO:0000313|EMBL:EEC43163.1} [Source:Uniprot/SPTREMBL;Acc:B7GDZ4]	-	-	GO:0016787//hydrolase activity	GO:0006629//lipid metabolic process
Phatr3_J47445	1617	169	123	7.52671	5.59767	-0.427193	Down	0.0121597	0.0287239	Predicted protein {ECO:0000313|EMBL:EEC46986.1} [Source:Uniprot/SPTREMBL;Acc:B7G3E4]	-	-	GO:0016787//hydrolase activity	GO:0006629//lipid metabolic process
Phatr3_J44622	1458	1339	1168	66.1381	58.9518	-0.165944	Down	0.00404132	0.0109052	Predicted protein {ECO:0000313|EMBL:EEC50301.1} [Source:Uniprot/SPTREMBL;Acc:B7FUQ0]	-	-	-	GO:0006629//lipid metabolic process
Phatr3_J48445	1470	874	589	42.8176	29.4856	-0.538194	Down	1.67e-12	1.72e-11	Predicted protein {ECO:0000313|EMBL:EEC45584.1} [Source:Uniprot/SPTREMBL;Acc:B7G757]	-	-	GO:0008081//phosphoric diester hydrolase activity	GO:0006629//lipid metabolic process
Phatr3_J37711	1335	353	253	19.0424	13.9461	-0.449359	Down	0.000143557	0.000536029	Predicted protein {ECO:0000313|EMBL:EEC47011.1} [Source:Uniprot/SPTREMBL;Acc:B7G3I9]	-	-	GO:0016787//hydrolase activity	GO:0006629//lipid metabolic process
Phatr3_J45895	2754	960	642	25.1036	17.1547	-0.549289	Down	4.79e-14	5.92e-13	Predicted protein {ECO:0000313|EMBL:EEC48271.1} [Source:Uniprot/SPTREMBL;Acc:B7FZ27]	-	-	GO:0016787//hydrolase activity	GO:0006629//lipid metabolic process
Phatr3_EG00718	2136	3653	4842	123.162	166.815	0.437693	Up	0	0	-	-	-	-	GO:0006629//lipid metabolic process;GO:0008152//metabolic process
Phatr3_J46570	1041	32	67	2.21375	4.73627	1.09726	Up	0.000271002	0.00095768	Predicted protein {ECO:0000313|EMBL:EEC47543.1} [Source:Uniprot/SPTREMBL;Acc:B7G1P3]	-	-	-	GO:0006629//lipid metabolic process;GO:0008152//metabolic process
Phatr3_J45518	2757	18276	21293	477.389	568.345	0.251601	Up	0	0	Predicted protein {ECO:0000313|EMBL:EEC48628.1} [Source:Uniprot/SPTREMBL;Acc:B7FXY6]	-	-	GO:0005509//calcium ion binding	GO:0006629//lipid metabolic process;GO:0008152//metabolic process
Phatr3_J48799	2760	6987	8465	182.31	225.699	0.308009	Up	0	0	Predicted protein {ECO:0000313|EMBL:EEC45032.1} [Source:Uniprot/SPTREMBL;Acc:B7G8E6]	-	-	-	GO:0006629//lipid metabolic process;GO:0008152//metabolic process
Phatr3_J46193	2721	4272	3790	113.066	102.5	-0.141542	Down	1.08e-05	4.85e-05	Predicted protein {ECO:0000313|EMBL:EEC47862.1} [Source:Uniprot/SPTREMBL;Acc:B7G0D5]	-	-	-	GO:0006629//lipid metabolic process;GO:0008152//metabolic process
Phatr3_J45361	996	12630	17882	913.214	1321.2	0.532825	Up	0	0	Predicted protein {ECO:0000313|EMBL:EEC49366.1} [Source:Uniprot/SPTREMBL;Acc:B7FXE7]	-	GO:0016021//integral component of membrane;GO:0005737//cytoplasm	GO:0016627//oxidoreductase activity, acting on the CH-CH group of donors	GO:0006629//lipid metabolic process;GO:0055114//oxidation-reduction process
Phatr3_J20310	1506	2178	2818	104.15	137.698	0.402839	Up	0	0	Predicted protein {ECO:0000313|EMBL:EEC48487.1} [Source:Uniprot/SPTREMBL;Acc:B7FZ70]	-	-	GO:0016491//oxidoreductase activity;GO:0050660//flavin adenine dinucleotide binding;GO:0003995//acyl-CoA dehydrogenase activity;GO:0016627//oxidoreductase activity, acting on the CH-CH group of donors	GO:0055114//oxidation-reduction process;GO:0008152//metabolic process
Phatr3_EG02397	6873	1994	2163	20.8933	23.1591	0.14854	Up	0.000907422	0.00286808	Predicted protein {ECO:0000313|EMBL:ACI65682.1} [Source:Uniprot/SPTREMBL;Acc:B5Y5M6]	-	-	GO:0016491//oxidoreductase activity;GO:0003824//catalytic activity;GO:0016746//transferase activity, transferring acyl groups;GO:0050660//flavin adenine dinucleotide binding;GO:0030170//pyridoxal phosphate binding;GO:0008762//UDP-N-acetylmuramate dehydrogenase activity;GO:0016614//oxidoreductase activity, acting on CH-OH group of donors;GO:0000062//fatty-acyl-CoA binding;GO:0080019//fatty-acyl-Co…	GO:0055114//oxidation-reduction process;GO:0008152//metabolic process;GO:0008610//lipid biosynthetic process
Phatr3_J31440	384	313	247	58.7005	47.3345	-0.31048	Down	0.0112876	0.0269061	Acyl carrier protein {ECO:0000256|RuleBase:RU000722} [Source:Uniprot/SPTREMBL;Acc:B7FRC2]	-	-	-	GO:0006633//fatty acid biosynthetic process
Phatr3_J10068	1083	8	5	0.531973	0.339745	-0.6469	Down	0.0448088	0.564079	Enoyl-acp reductase {ECO:0000313|EMBL:EEC50745.1} [Source:Uniprot/SPTREMBL;Acc:B7FS72]	ko01100//Metabolic pathways;ko00061//Fatty acid biosynthesis	-	GO:0004318//enoyl-[acyl-carrier-protein] reductase (NADH) activity	GO:0006633//fatty acid biosynthetic process;GO:0055114//oxidation-reduction process
